# Supplementary material for: Heart Failure—Focus on Kidney Replacement Therapy: Why, When, and How?
Source: Int J Mol Sci. 2025 Mar 10;26(6):2456. doi: 10.3390/ijms26062456 (PMC11941842; doi:10.3390/ijms26062456)
Supplement: Supplementary file 1 [file ijms-26-02456-s001.zip]

Archive with 1 entries (1 files):
- ijms-3473757-supplementary.pdf
